# Supplementary material for: Macroporous Cell-Laden Gelatin/Hyaluronic Acid/Chondroitin Sulfate Cryogels for Engineered Tissue Constructs
Source: Gels. 2022 Sep 16;8(9):590. doi: 10.3390/gels8090590 (PMC9498617; doi:10.3390/gels8090590)
Supplement: Supplementary file 1 [file gels-08-00590-s001.zip]

Archive with 1 entries (1 files):
- gels-1887896-supplementary.pdf
